# Supplementary material for: The p38 MAPK/PMK-1 Pathway Is Required for Resistance to Nocardia farcinica Infection in Caenorhabditis elegance
Source: Pathogens. 2022 Sep 21;11(10):1071. doi: 10.3390/pathogens11101071 (PMC9609018; doi:10.3390/pathogens11101071)
Supplement: Supplementary file 1 [file pathogens-11-01071-s001.zip]

Archive with 2 entries (2 files):
- Table S1ú║Lifespan assays.pdf
- Table S2ú║ Primers of QPCR analysis.pdf
